# Supplementary material for: Structure and Computational Studies of New Sulfonamide Compound: {(4-nitrophenyl)sulfonyl}tryptophan
Source: Molecules. 2022 Oct 31;27(21):7400. doi: 10.3390/molecules27217400 (PMC9654880; doi:10.3390/molecules27217400)
Supplement: Supplementary file 1 [file molecules-27-07400-s001.zip]

Archive with 1 entries (1 files):
- molecules-1901499-supplementary.pdf
